# Supplementary material for: Injury Occurrence and Return to Dance in Professional Ballet: Prospective Analysis of Specific Correlates
Source: Int J Environ Res Public Health. 2019 Mar 3;16(5):765. doi: 10.3390/ijerph16050765 (PMC6427676; doi:10.3390/ijerph16050765)
Supplement: Supplementary file 1 [file ijerph-16-00765-s001.zip]

Archive with 2 entries (2 files):
- ijerph-452640-suppl xml.pdf
- ijerph-452640-suppl xml.docx
